# Supplementary material for: Seasonal Spatial Distribution Patterns of the Sand Crab Ovalipes punctatus (De Haan 1833) in the Southern Yellow and East China Seas and Predictions from Various Climate Scenarios
Source: Biology (Basel). 2025 Jul 28;14(8):947. doi: 10.3390/biology14080947 (PMC12383468; doi:10.3390/biology14080947)
Supplement: Supplementary file 1 [file biology-14-00947-s001.zip]

Archive with 1 entries (1 files):
- biology-3769380-supplementary.pdf
